# Supplementary material for: Nlrp3 Deficiency Alleviates Lipopolysaccharide-Induced Acute Kidney Injury via Suppressing Renal Inflammation and Ferroptosis in Mice
Source: Biology (Basel). 2023 Aug 31;12(9):1188. doi: 10.3390/biology12091188 (PMC10525768; doi:10.3390/biology12091188)
Supplement: Supplementary file 1 [file biology-12-01188-s001.zip]

Archive with 1 entries (1 files):
- Table S1 22 ferroptosis-related DEGs (FerDEGs).xlsx
