# Supplementary material for: Nlrp3 Deficiency Alleviates Lipopolysaccharide-Induced Acute Kidney Injury via Suppressing Renal Inflammation and Ferroptosis in Mice
Source: Biology (Basel). 2023 Aug 31;12(9):1188. doi: 10.3390/biology12091188 (PMC10525768; doi:10.3390/biology12091188)
Supplement: Supplementary file 1 [file biology-12-01188-s001.zip › Table S1 22 ferroptosis-related DEGs (FerDEGs).xlsx]

## Sheet: gene_fpkm of 22 FerDEGs
gene_name	WT+NS_1	WT+NS_2	WT+NS_3	WT+LPS_1	WT+LPS_2	WT+LPS_3	Nlrp3-/-+LPS_1	Nlrp3-/-+LPS_2	Nlrp3-/-+LPS_3	gene_id	gene_biotype	gene_description
Lcn2	1.95533	3.25093	1.61688	2231.79	1163.47	1796.01	204.614	324.507	276.739	ENSMUSG00000026822	protein_coding	lipocalin 2 [Source:MGI Symbol;Acc:MGI:96757]
Hmox1	12.8029	9.23945	13.5473	402.734	290.911	357.246	38.8039	47.5598	34.6486	ENSMUSG00000005413	protein_coding	heme oxygenase 1 [Source:MGI Symbol;Acc:MGI:96163]
Plin2	26.0983	20.9042	29.4735	424.758	633.815	489.302	74.2563	82.2418	62.253	ENSMUSG00000028494	protein_coding	perilipin 2 [Source:MGI Symbol;Acc:MGI:87920]
Qsox1	2.2549	1.83859	2.11547	20.6678	29.068	21.9986	5.38857	5.58492	3.56052	ENSMUSG00000033684	protein_coding	quiescin Q6 sulfhydryl oxidase 1 [Source:MGI Symbol;Acc:MGI:1330818]
Gdf15	9.55871	7.85255	6.55949	53.704	53.9553	50.9626	10.3341	7.94164	10.7672	ENSMUSG00000038508	protein_coding	growth differentiation factor 15 [Source:MGI Symbol;Acc:MGI:1346047]
Cdkn1a	1.79276	1.31506	1.35551	10.6514	17.1696	16.2945	4.61714	6.35211	4.64032	ENSMUSG00000023067	protein_coding	cyclin-dependent kinase inhibitor 1A (P21) [Source:MGI Symbol;Acc:MGI:104556]
Timp1	0.465783	0.460402	0.404745	53.2923	30.3299	18.0938	8.7128	10.7374	15.1174	ENSMUSG00000001131	protein_coding	tissue inhibitor of metalloproteinase 1 [Source:MGI Symbol;Acc:MGI:98752]
Nupr1	5.42932	4.04237	3.60271	51.3672	25.4854	28.4303	8.53847	9.68343	19.8557	ENSMUSG00000030717	protein_coding	nuclear protein transcription regulator 1 [Source:MGI Symbol;Acc:MGI:1891834]
Stat3	4.74093	6.01403	5.2967	18.4763	24.8286	20.1565	9.46444	10.9345	10.2671	ENSMUSG00000004040	protein_coding	signal transducer and activator of transcription 3 [Source:MGI Symbol;Acc:MGI:103038]
Gch1	0.158803	0.0467168	0.275985	2.298	2.87239	2.97665	0.576981	0.795115	0.729745	ENSMUSG00000037580	protein_coding	GTP cyclohydrolase 1 [Source:MGI Symbol;Acc:MGI:95675]
Slc16a1	2.28021	3.04827	3.67047	15.717	30.8038	17.2611	8.37235	8.50248	4.77041	ENSMUSG00000032902	protein_coding	solute carrier family 16 (monocarboxylic acid transporters), member 1 [Source:MGI Symbol;Acc:MGI:106013]
Pdk4	10.2491	11.2785	4.72939	46.4796	116.034	69.9876	18.7392	15.543	16.1106	ENSMUSG00000019577	protein_coding	pyruvate dehydrogenase kinase, isoenzyme 4 [Source:MGI Symbol;Acc:MGI:1351481]
Hspb1	24.7126	12.0096	25.3786	160.688	105.628	112.056	32.8949	45.5518	75.5321	ENSMUSG00000004951	protein_coding	heat shock protein 1 [Source:MGI Symbol;Acc:MGI:96240]
Chac1	0.656933	0.463817	0.35129	6.77061	4.97326	4.74925	0.497506	0.37178	0.4777	ENSMUSG00000027313	protein_coding	ChaC, cation transport regulator 1 [Source:MGI Symbol;Acc:MGI:1916315]
Acsl4	4.9741	6.94813	5.98468	17.8348	27.0401	22.4294	8.30885	10.697	6.67938	ENSMUSG00000031278	protein_coding	acyl-CoA synthetase long-chain family member 4 [Source:MGI Symbol;Acc:MGI:1354713]
Zfas1	5.19667	3.03093	5.32555	17.8498	23.7021	11.9975	4.64746	4.84833	5.65115	ENSMUSG00000074578	processed_transcript	zinc finger, NFX1-type containing 1, antisense RNA 1 [Source:MGI Symbol;Acc:MGI:1916199]
Muc1	5.57129	9.46037	5.79106	22.1302	17.4702	20.7011	5.7776	9.74994	8.99993	ENSMUSG00000042784	protein_coding	mucin 1, transmembrane [Source:MGI Symbol;Acc:MGI:97231]
Slc7a11	0	0.00839036	0	0.314255	0.280371	0.28294	0.0125354	0.0728588	0.0140424	ENSMUSG00000027737	protein_coding	solute carrier family 7 (cationic amino acid transporter, y+ system), member 11 [Source:MGI Symbol;Acc:MGI:1347355]
Fgf21	0	0	0	2.68362	0.644985	1.68952	0.06117	0.0533302	0.137048	ENSMUSG00000030827	protein_coding	fibroblast growth factor 21 [Source:MGI Symbol;Acc:MGI:1861377]
Arntl	0.153944	0.209616	0.0955505	0.73664	0.518853	0.77163	0.26291	0.397754	0.285855	ENSMUSG00000055116	protein_coding	aryl hydrocarbon receptor nuclear translocator-like [Source:MGI Symbol;Acc:MGI:1096381]
Tert	0.404231	0.652346	0.250899	1.84521	1.40135	1.20304	0.13198	0.247832	0.238829	ENSMUSG00000021611	protein_coding	telomerase reverse transcriptase [Source:MGI Symbol;Acc:MGI:1202709]
Atf3	2.80352	0.569411	1.60184	6.39807	4.71154	4.64402	1.48538	0.894729	2.57155	ENSMUSG00000026628	protein_coding	activating transcription factor 3 [Source:MGI Symbol;Acc:MGI:109384]
